# Supplementary material for: In-Depth Characterisation of Real-World Advanced Melanoma Patients Receiving Immunotherapies and/or Targeted Therapies: A Case Series
Source: Cancers (Basel). 2022 Jun 4;14(11):2801. doi: 10.3390/cancers14112801 (PMC9179437; doi:10.3390/cancers14112801)
Supplement: Supplementary file 1 [file cancers-14-02801-s001.zip]

Archive with 1 entries (1 files):
- cancers-1753556-supplementary.pdf
